# Supplementary material for: New Insights for Polyphenolic Compounds as Naturally Inspired Proteasome Inhibitors
Source: Pharmaceuticals (Basel). 2023 Dec 11;16(12):1712. doi: 10.3390/ph16121712 (PMC10747119; doi:10.3390/ph16121712)
Supplement: Supplementary file 1 [file pharmaceuticals-16-01712-s001.zip]

Archive with 1 entries (1 files):
- pharmaceuticals-2708831-SI.pdf
